# Supplementary material for: Efficacy of acupoint stimulation as a treatment for uremic pruritus: A systematic review and meta-analysis
Source: Front Med (Lausanne). 2022 Dec 1;9:1036072. doi: 10.3389/fmed.2022.1036072 (PMC9751623; doi:10.3389/fmed.2022.1036072)
Supplement: Supplementary file 1 [file Data_Sheet_1.zip]

Archive with 2 entries (2 files):
- Search_History.xlsx
- Supplementary Table 1.docx
