# Supplementary material for: Efficacy of acupoint stimulation as a treatment for uremic pruritus: A systematic review and meta-analysis
Source: Front Med (Lausanne). 2022 Dec 1;9:1036072. doi: 10.3389/fmed.2022.1036072 (PMC9751623; doi:10.3389/fmed.2022.1036072)
Supplement: Supplementary file 1 [file Data_Sheet_1.zip › Search_History.xlsx]

## Sheet: PubMed
Search number	Query	Sort By	Filters	Search Details	Results	Time
6	((#3) AND (Pruritus OR Pruritis OR itch* OR xerosis OR skin problems OR skin disorders)) AND (Acupuncture OR Acupressure OR Shiatsu OR Zhi Ya OR Chih Ya OR Shiatzu OR auricular acupuncture OR ear acupuncture OR auricular acupressure OR ear acupressure OR auricular therapy OR auriculotherapy OR auricular needle OR otopoint OR otoneedle OR auriculoacupuncture OR otopuncture OR acupressure point OR …			("renal insufficiency, chronic"[MeSH Terms] OR ("renal"[All Fields] AND "insufficiency"[All Fields] AND "chronic"[All Fields]) OR "chronic renal insufficiency"[All Fields] OR ("chronic"[All Fields] AND "kidney"[All Fields] AND "disease"[All Fields]) OR "chronic kidney disease"[All Fields] OR (("kidney"[MeSH Terms] OR "kidney"[All Fields] OR "kidneys"[All Fields] OR "kidney s"[All Fields]) AND ("i…	41	21:16:10	#3 AND #4 AND #5
5	Acupuncture OR Acupressure OR Shiatsu OR Zhi Ya OR Chih Ya OR Shiatzu OR auricular acupuncture OR ear acupuncture OR auricular acupressure OR ear acupressure OR auricular therapy OR auriculotherapy OR auricular needle OR otopoint OR otoneedle OR auriculoacupuncture OR otopuncture OR acupressure point OR Acupoints OR Tui Na			"acupunctural"[All Fields] OR "acupuncture"[MeSH Terms] OR "acupuncture"[All Fields] OR "acupuncture therapy"[MeSH Terms] OR ("acupuncture"[All Fields] AND "therapy"[All Fields]) OR "acupuncture therapy"[All Fields] OR "acupuncture s"[All Fields] OR "acupunctured"[All Fields] OR "acupunctures"[All Fields] OR "acupuncturing"[All Fields] OR ("acupressure"[MeSH Terms] OR "acupressure"[All Fields]) O…	47140	21:15:43
4	Pruritus OR Pruritis OR itch* OR xerosis OR skin problems OR skin disorders			"pruritus"[MeSH Terms] OR "pruritus"[All Fields] OR ("pruritus"[MeSH Terms] OR "pruritus"[All Fields] OR "pruritis"[All Fields]) OR "itch*"[All Fields] OR "xerosis"[All Fields] OR (("skin"[MeSH Terms] OR "skin"[All Fields]) AND ("problem"[All Fields] OR "problem s"[All Fields] OR "problems"[All Fields])) OR ("skin diseases"[MeSH Terms] OR ("skin"[All Fields] AND "diseases"[All Fields]) OR "skin d…	1236344	21:15:35
3	#1 OR #2			"renal insufficiency, chronic"[MeSH Terms] OR ("renal"[All Fields] AND "insufficiency"[All Fields] AND "chronic"[All Fields]) OR "chronic renal insufficiency"[All Fields] OR ("chronic"[All Fields] AND "kidney"[All Fields] AND "disease"[All Fields]) OR "chronic kidney disease"[All Fields] OR (("kidney"[MeSH Terms] OR "kidney"[All Fields] OR "kidneys"[All Fields] OR "kidney s"[All Fields]) AND ("in…	514832	21:15:14
2	uremic OR Uremia OR uremias			"uraemic"[All Fields] OR "uraemics"[All Fields] OR "uremic"[All Fields] OR "uremics"[All Fields] OR "uraemia"[All Fields] OR "uremia"[MeSH Terms] OR "uremia"[All Fields] OR "uremias"[All Fields] OR "uraemia"[All Fields] OR "uremia"[MeSH Terms] OR "uremia"[All Fields] OR "uremias"[All Fields]	41201	21:15:02
1	chronic kidney disease OR kidney injury OR kidney failure OR chronic renal failure OR end-stage renal disease OR end stage renal disease OR dialysis OR hemodialysis OR peritoneal dialysis			"renal insufficiency, chronic"[MeSH Terms] OR ("renal"[All Fields] AND "insufficiency"[All Fields] AND "chronic"[All Fields]) OR "chronic renal insufficiency"[All Fields] OR ("chronic"[All Fields] AND "kidney"[All Fields] AND "disease"[All Fields]) OR "chronic kidney disease"[All Fields] OR (("kidney"[MeSH Terms] OR "kidney"[All Fields] OR "kidneys"[All Fields] OR "kidney s"[All Fields]) AND ("in…	498375	21:14:53
	標註粗體底線者為MeSH term
	PubMed 無法搜尋到otoneedle這個關鍵字

## Sheet: Cochrane Library
Search Name:
Date Run:	28/09/2022 08:29:47
Comment:
ID	Search	Hits
#1	(chronic kidney disease OR kidney injury OR kidney failure OR chronic renal failure OR end-stage renal disease OR end stage renal disease OR dialysis OR hemodialysis OR peritoneal dialysis):ti,ab,kw	44332
#2	(uremic OR Uremia OR uremias):ti,ab,kw	2126
#3	#1 OR #2	44756
#4	(Pruritus OR Pruritis OR itch* OR xerosis OR skin problems OR skin disorders):ti,ab,kw	23135
#5	(Acupuncture OR Acupressure OR Shiatsu OR Zhi Ya OR Chih Ya OR Shiatzu OR auricular acupuncture OR ear acupuncture OR auricular acupressure OR ear acupressure OR auricular therapy OR auriculotherapy OR auricular needle OR otopoint OR otoneedle OR auriculoacupuncture OR otopuncture OR acupressure point OR Acupoints OR Tui Na):ti,ab,kw	19417
#6	#3 AND #4 AND #5	43
	ㄧ開始以全部欄位搜尋，發現有許多篇與此主題不符，所以後來都限制於[title,abstract,keyword]欄位搜尋
	43篇Trials裡有4篇為ClinicalTrials.gov，在EndNote存放於[Cochrane CT.gov]群組

## Sheet: Embase
No.	Query	Results	Date
#6	#3 AND #4 AND #5	198	2022-09-28
#5	'acupuncture'/exp OR acupuncture OR 'acupressure'/exp OR acupressure OR 'shiatsu'/exp OR shiatsu OR 'zhi ya' OR 'chih ya' OR shiatzu OR 'auricular acupuncture'/exp OR 'auricular acupuncture' OR 'ear acupuncture'/exp OR 'ear acupuncture' OR 'auricular acupressure'/exp OR 'auricular acupressure' OR 'ear acupressure' OR 'auricular therapy'/exp OR 'auricular therapy' OR 'auriculotherapy'/exp OR auric…	64745	2022-09-28
#4	pruritus'/exp OR pruritus OR 'pruritis'/exp OR pruritis OR itch* OR 'xerosis'/exp OR xerosis OR 'skin problems' OR (('skin'/exp OR skin) AND problems) OR 'skin disorders' OR (('skin'/exp OR skin) AND ('disorders'/exp OR disorders))	1271413	2022-09-28
#3	#1 OR #2	954025	2022-09-28
#2	uremic OR 'uremia'/exp OR uremia OR uremias	58841	2022-09-28
#1	chronic kidney disease'/exp OR 'chronic kidney disease' OR (chronic AND ('kidney'/exp OR kidney) AND ('disease'/exp OR disease)) OR 'kidney injury'/exp OR 'kidney injury' OR (('kidney'/exp OR kidney) AND ('injury'/exp OR injury)) OR 'kidney failure'/exp OR 'kidney failure' OR (('kidney'/exp OR kidney) AND ('failure'/exp OR failure)) OR 'chronic renal failure'/exp OR 'chronic renal failure' OR (ch…	943708	2022-09-28

## Sheet: CINAHL
	Wednesday, September 28, 2022 1:44:15 AM
#	查詢	設限值/擴增詞	上次執行透過	結果
S6	S3 AND S4 AND S5	擴增詞 - 套用相等主題	介面 - EBSCOhost 研究資料庫	30
		檢索模式 - 尋找全部檢索詞語	檢索畫面 - 進階檢索
			資料庫 - CINAHL
S5	Acupuncture OR Acupressure OR Shiatsu OR Zhi Ya OR Chih Ya OR Shiatzu OR auricular acupuncture OR ear acupuncture OR auricular acupressure OR ear acupressure OR auricular therapy OR auriculotherapy OR auricular needle OR otopoint OR otoneedle OR auriculoacupuncture OR otopuncture OR acupressure point OR Acupoints OR Tui Na	擴增詞 - 套用相等主題	介面 - EBSCOhost 研究資料庫	24809
		檢索模式 - 尋找全部檢索詞語	檢索畫面 - 進階檢索
			資料庫 - CINAHL
S4	Pruritus OR Pruritis OR itch* OR xerosis OR skin problems OR skin disorders	擴增詞 - 套用相等主題	介面 - EBSCOhost 研究資料庫	30333
		檢索模式 - 尋找全部檢索詞語	檢索畫面 - 進階檢索
			資料庫 - CINAHL
S3	S1 OR S2	擴增詞 - 套用相等主題	介面 - EBSCOhost 研究資料庫	102897
		檢索模式 - 尋找全部檢索詞語	檢索畫面 - 進階檢索
			資料庫 - CINAHL
S2	uremic OR Uremia OR uremias	擴增詞 - 套用相等主題	介面 - EBSCOhost 研究資料庫	4338
		檢索模式 - 尋找全部檢索詞語	檢索畫面 - 進階檢索
			資料庫 - CINAHL
S1	chronic kidney disease OR kidney injury OR kidney failure OR chronic renal failure OR end-stage renal disease OR end stage renal disease OR dialysis OR hemodialysis OR peritoneal dialysis	擴增詞 - 套用相等主題	介面 - EBSCOhost 研究資料庫	101134
		檢索模式 - 尋找全部檢索詞語	檢索畫面 - 進階檢索
			資料庫 - CINAHL

## Sheet: 華藝
chronic kidney disease OR kidney failure OR dialysis OR 透析 OR 血透 OR 腹透 OR 腎衰竭 OR 腎功能衰竭 OR 腎功能不全 OR 腎小球腎炎 OR 腎炎 OR uremic OR Uremia OR uremias OR 尿毒	篇名.關鍵字.摘要
pruritus OR Pruritis OR itch* OR xerosis OR Skin Diseases OR 皮膚搔癢 OR 搔癢 OR 癢	篇名.關鍵字.摘要
Acupuncture OR Acupressure OR 針灸 OR 針刺 OR 針 OR 穴位按摩 OR 指壓 OR 穴位 OR 穴 OR 耳穴 OR 耳針 OR 耳豆	篇名.關鍵字.摘要
三項以AND串連共搜尋到28篇文獻
搜尋指令為以下
(chronic kidney disease OR kidney failure OR dialysis OR 透析 OR 血透 OR 腹透 OR 腎衰竭 OR 腎功能衰竭 OR 腎功能不全 OR 腎小球腎炎 OR 腎炎 OR uremic OR Uremia OR uremias OR 尿毒) = 篇名.關鍵字.摘要 AND (pruritus OR Pruritis OR itch* OR xerosis OR Skin Diseases OR 皮膚搔癢 OR 搔癢 OR 癢) = 篇名.關鍵字.摘要 AND (Acupuncture OR Acupressure OR 針灸 OR 針刺 OR 針 OR 穴位按摩 OR 指壓 OR 穴位 OR 穴 OR 耳穴 OR 耳針 OR 耳豆) = 篇名.關鍵字.摘要

## Sheet: CNKI (3)
肾 + 尿毒 + 透析	篇關摘
瘙痒 + 皮肤瘙痒 + 痒	篇關摘
Acupuncture + Acupressure + 針灸 + 針刺 + 針 + 穴位按摩 + 指壓 + 穴位 + 穴 + 耳穴 + 耳針 + 耳豆	篇關摘
三項以AND串連共搜尋到221篇文獻
搜尋指令為以下
檢索範圍：總庫 （篇關摘：肾 + 尿毒 + 透析（模糊））AND（篇關摘：瘙痒 + 皮肤瘙痒 + 痒（模糊））AND（篇關摘：Acupuncture + Acupressure + 針灸 + 針刺 + 針 + 穴位按摩 + 指壓 + 穴位 + 穴 + 耳穴 + 耳針 + 耳豆（模糊））
TI=('肾' + '尿毒' + '透析') or KY=('肾' + '尿毒' + '透析') or AB=('肾' + '尿毒' + '透析')
TI=('瘙痒' + '皮肤瘙痒' + '痒') or KY=('瘙痒' + '皮肤瘙痒' + '痒') or AB=('瘙痒' + '皮肤瘙痒' + '痒')
TI=('Acupuncture' + 'Acupressure' + '針灸' + '針刺' + '針' + '穴位按摩' + '指壓' + '穴位' + '穴' + '耳穴' + '耳針' + '耳豆') or KY=('Acupuncture' + 'Acupressure' + '針灸' + '針刺' + '針' + '穴位按摩' + '指壓' + '穴位' + '穴' + '耳穴' + '耳針' + '耳豆') or AB=('Acupuncture' + 'Acupressure' + '針灸' + '針刺' + '針' + '穴位按摩' + '指壓' + '穴位' + '穴' + '耳穴' + '耳針' + '耳豆')
三項以AND串連共搜尋到10816篇
